# Supplementary material for: Enhanced sensitivity to odors due to chemosignals associated with anxiety
Source: Commun Chem. 2025 Apr 29;8:129. doi: 10.1038/s42004-025-01512-3 (PMC12041518; doi:10.1038/s42004-025-01512-3)
Supplement: Supplementary file 3 — Supplementary Data 1 [file 42004_2025_1512_MOESM3_ESM.xlsx]

## Sheet: DB-5
	A1	A10	A11	A12	A2	A3	A4	A5	A6	A7	A8	A9	N1	N10	N11	N12	N2	N3	N4	N5	N6	N7	N8	N9
Label	0	0	0	0	0	0	0	0	0	0	0	0	1	1	1	1	1	1	1	1	1	1	1	1
0	70.0922	53.6248	9.45511	2.04187	0.404332	74.1617	35.0132	0.835832	83.6789	21.12	35.6116	59.7721	23.0745	21.3112	11.1497	3.01602	0.172953	46.4822	8.58693	0.700128	42.6578	12.2398	22.2857	36.2049
2	0.000292324	0.834074	0.272672	9.80807	0.0469433	0.000269947	0.517822	0.0762305	0.000199852	2.02101	0.188394	0.377334	8.23993e-05	4.12479	0.01941	0.00885716	0.0282502	0.000194678	0.00234282	0.104296	0.000295222	0.00055554	0.0122411	0.00213531
3	23.1555	16.4014	2.22363	0.655159	0.224438	23.2443	9.32888	0.816008	29.5413	4.91613	11.5651	18.6259	7.30484	5.09378	3.15557	1.49741	0.101289	15.2944	2.37871	0.731618	14.6595	2.86471	6.64549	10.1732
4	607.955	417.502	63.3196	13.9457	1.69799	615.276	230.775	2.89773	695.508	133.444	301.814	499.599	189.997	137.291	84.0748	28.6025	0.96788	390.682	66.4176	2.16528	361.679	86.0932	188.141	289.846
5	9.27011	15.3335	1.12339	5.05664	3.93211	8.78019	3.61904	28.0598	7.94234	4.29831	4.81029	7.33738	3.04088	3.74561	2.32945	11.7878	1.0001	5.87872	1.65057	21.5925	7.0002	2.36992	2.97221	5.02372
6	2.73172	2.44247	0.359498	0.123197	0.0602712	2.88255	1.38384	0.090279	3.22868	0.855419	1.50139	2.3174	0.998271	0.898703	0.466437	0.128113	0.0560672	1.87494	0.350623	0.148782	1.72917	0.51151	1.02483	1.33223
7	2.46518	4.17637	0.755404	0.401351	0.0890586	2.16013	2.01854	0.106454	2.39722	2.21359	1.59139	1.68439	0.973178	2.07374	0.848422	0.345576	0.0482537	1.43618	0.505633	0.112399	2.07083	1.09259	0.933851	1.76685
8	2.64259	2.51129	0.412086	0.621201	0.234813	2.56503	1.35827	1.82529	2.50564	1.03134	1.51486	2.11184	0.970097	1.06052	0.492812	0.845756	0.0674341	1.69205	0.343967	1.52571	1.57741	0.530176	0.974715	1.24305
9	0.513324	0.647881	0.11938	0.428982	0.844343	0.465987	0.30379	9.49997	0.466104	0.286522	0.244655	0.396404	0.174846	0.320791	0.102055	0.293037	0.0656178	0.28019	0.0552619	7.71954	0.294535	0.123464	0.18488	0.240661
10	6.17477	10.185	1.89781	0.73902	0.188194	5.20938	5.48981	0.281729	5.79405	5.91185	4.21223	4.1004	2.57226	5.30401	2.08241	0.636192	0.0655948	3.39993	1.30436	0.26002	5.39994	2.83187	2.4425	4.8942
11	0.0877121	0.510156	0.0834044	0.40332	0.249776	0.0848824	0.156584	1.56772	0.119658	0.239918	0.0874041	0.148809	0.0239204	0.245991	0.0396382	0.263794	0.0779679	0.0615855	0.0116011	1.38893	0.11551	0.0399752	0.0445335	0.074523
12	2.43227	3.82759	0.680921	0.634807	0.0786548	1.67088	2.0444	0.114314	1.84009	2.14446	1.72714	1.36316	1.02541	1.88959	0.835046	0.538474	0.0897936	1.13235	0.540719	0.0150629	2.44816	1.01262	0.968959	2.17528
13	0.170948	0.328341	1.68676	0.347873	0.187703	0.399579	0.264309	0.219241	0.107322	0.154415	0.0797431	0.447895	0.147591	0.274668	0.459582	0.193883	0.111244	0.141338	0.0345766	0.125188	0.203925	0.0838045	0.0663043	0.173053
14	1.94894	2.65901	0.490005	0.312698	0.188711	1.88301	1.69264	0.299441	2.26919	1.29293	1.21302	1.47414	0.775196	1.29966	0.598403	0.406149	0.100157	1.21709	0.428092	0.27895	1.51621	0.702384	0.787435	1.24713
15	0.764168	1.06579	0.724336	1.78641	2.31993	1.18792	2.69273	1.40625	1.11032	1.07729	0.879132	1.25255	0.52446	0.526749	0.348822	6.59096	0.337577	0.846871	0.608027	0.160463	2.08552	0.611931	0.417005	1.1478
16	0.218909	0.52157	0.191654	1.66378	0.359927	0.1484	0.433347	0.227261	0.195929	0.474153	0.0932432	0.229598	0.0430387	0.632663	0.0679149	0.591679	0.0854031	0.0986875	0.0775063	1.48041	0.260207	0.0853807	0.0497967	0.149657
17	1.21366	1.8139	0.343478	0.103963	0.125574	1.00881	1.13491	0.0806404	1.29226	0.949018	0.742783	0.764043	0.511407	0.947046	0.391682	0.183583	0.0933617	0.634829	0.29185	0.0799888	1.03057	0.483379	0.45608	0.851149
18	1.96856	2.69412	0.498412	0.0358141	0.0115675	1.68169	1.8788	0.0123222	1.94716	1.34693	1.34189	1.27355	0.800292	1.40272	0.586075	0.0446986	0.00974313	1.12701	0.436077	0.010732	1.66798	0.690342	0.764497	1.52213
19	0.179659	0.230992	1.09049	2.3322	1.66721	2.19636	1.23595	3.04853	0.268904	1.59249	1.26635	1.72606	0.342351	0.81555	0.409036	11.043	0.352216	1.43255	0.143291	2.45828	0.710082	0.451597	0.387922	0.848949
20	0.858339	2.07777	2.66397	3.77806	3.48264	4.68592	2.42209	6.11702	0.746769	2.80465	2.70649	3.88098	0.751337	1.37846	0.913246	24.126	0.816422	2.94421	0.367115	4.98597	1.58612	1.05342	0.841581	1.78027
21	1.33921	3.9567	0.468587	1.52296	1.67397	2.69964	0.960155	2.58071	1.14048	1.39938	1.38385	2.04606	0.596623	0.84964	0.289389	9.90373	0.496119	1.84726	0.411934	2.03283	1.79856	0.714553	0.58158	1.49625
23	1.49715	1.17101	0.169202	0.886761	3.4146	1.51182	0.824884	14.7431	0.0707159	0.825335	1.48088	1.14243	0.575147	0.61518	0.29786	2.59462	0.0352898	0.959562	0.136745	12.3513	0.738982	0.257519	0.457278	0.625166
24	0.354434	0.363365	0.0969964	0.343859	0.797094	0.37985	0.200455	3.20425	0.0262256	0.22295	0.386275	0.266398	0.133693	0.222795	0.057408	0.682191	0.0216284	0.233163	0.0398587	2.55254	0.192722	0.0736594	0.113956	0.162115
26	0.414169	0.328132	0.0838971	0.337119	0.853462	0.511775	0.329376	3.54872	0.0394193	0.305574	0.599985	0.334979	0.198626	0.19312	0.0731775	1.22849	0.0299731	0.303373	0.0572926	2.76649	0.245939	0.0965372	0.165714	0.209543
28	0.147263	0.528163	0.134651	0.222912	0.338351	0.108296	0.209652	0.91571	0.125184	0.147123	0.217856	0.114538	0.0914207	0.201562	0.0919301	0.428404	0.121451	0.0687752	0.0381268	0.787289	0.181929	0.0642468	0.0959919	0.116274
29	0.170008	0.192524	0.120575	0.201277	0.301577	0.0740869	0.112211	0.776957	0.00700883	0.14251	0.179032	0.0629534	0.0973618	0.198446	0.0874292	0.125092	0.0682768	0.0482994	0.0231929	0.617029	0.0517675	0.083049	0.108941	0.0568862
30	0.1456	1.01329	0.697785	0.555447	0.211559	0.0994227	0.092525	0.226327	0.0752413	0.122873	0.527592	0.113079	0.773267	0.268505	0.121553	0.292023	0.0644369	0.0603719	0.0134345	0.207995	0.142859	0.627209	0.0685827	0.0422192
31	0.155325	0.356643	0.122579	0.30407	0.238935	0.0442888	0.140898	0.539321	0.047996	0.135932	0.165891	0.0428483	0.0851219	0.268594	0.115465	0.21993	0.15439	0.0442373	0.036369	0.501217	0.0817701	0.0749051	0.138241	0.0511383
33	0.227543	0.168243	0.0401911	0.469181	0.302346	0.100149	0.143517	0.0499224	0.114089	0.188682	0.264498	0.063928	0.146427	0.176326	0.0705296	0.23869	0.153221	0.0758946	0.134413	0.0539148	0.119873	0.202852	0.182123	0.0883309
34	0.0900242	1.2046	0.0715546	1.08395	0.336873	0.157873	0.236099	0.326095	0.0738809	0.229046	0.33854	0.275416	0.272965	0.283868	0.449461	0.805079	0.0948476	0.12238	0.0318444	0.317313	0.0429817	1.0445	0.202309	0.178434
35	0.237528	1.28859	1.67496	0.609145	1.66113	0.413251	1.43472	0.221966	0.425975	1.19212	1.23105	0.262984	1.83002	0.397424	2.70952	4.27199	0.786299	0.601013	0.269893	0.245355	0.435711	0.714218	0.485034	0.568545
36	0.156113	0.951279	0.0928169	0.444423	0.198098	0.06573	0.294288	0.162478	0.382819	0.591176	0.191059	0.0991605	0.219657	1.66773	0.365901	0.255578	0.0999624	0.0714922	0.272348	0.198252	0.415048	0.424593	0.334409	1.73766
37	0.310273	3.87381	0.171513	3.73265	0.258334	0.819841	0.252668	1.01031	0.676008	0.0567976	0.730221	0.8804	0.121105	2.49075	0.184887	2.36313	0.0862416	0.512356	0.0636204	0.955358	0.810126	0.0909434	0.28443	0.625181
38	0.395731	1.60805	0.731202	0.635153	0.799254	0.365302	1.05545	0.201854	0.555064	1.15465	0.806	0.244747	0.54409	0.307204	0.429739	2.90799	0.222641	0.417829	0.126346	0.249239	0.346539	0.894729	0.501174	0.341446
39	0.158097	1.7411	1.68355	0.757307	10.4393	0.0936239	1.33701	1.52995	0.0274013	0.354967	0.323078	0.966431	0.706511	4.34777	3.56789	0.270056	4.27556	0.046524	0.430216	1.3437	0.0752987	0.376838	0.318413	0.512382
40	0.25678	1.39733	0.942473	0.289631	0.816081	0.269576	1.26041	0.223629	0.432231	1.32835	0.512877	0.382854	0.555977	0.156877	0.586326	2.07959	0.308931	0.248319	0.217629	0.286163	0.34417	1.00842	0.446871	0.389492
42	0.873048	1.77018	0.174268	1.02262	0.434961	0.233785	0.398099	0.315003	0.25808	0.326405	0.527996	0.158675	0.185349	0.493916	0.192812	0.950999	0.118453	0.50028	0.0716915	0.281915	0.415098	0.257139	0.186557	0.318076
44	0.748922	8.40126	0.20033	0.972559	0.603557	0.155778	0.430555	0.161158	0.0998329	0.458494	1.00838	0.253289	0.164899	1.93406	0.103423	1.04245	1.0087	0.197205	0.21966	0.152398	0.0994926	0.220029	0.109655	0.21682
45	0.0438803	0.327975	0.834865	0.0973553	0.189873	8.03695	1.17618	0.256113	0.0335435	0.0762558	3.43662	42.8568	0.035957	0.165298	1.22445	0.0169668	0.0746097	0.241455	0.857096	0.227712	0.0360805	0.102994	0.0318801	0.0687219
46	0.93187	0.524836	0.10347	0.432455	0.136384	0.177197	1.26264	0.942099	0.145923	0.23403	0.267139	0.124586	0.794797	0.252377	0.105668	0.480441	0.0980393	0.147037	11.5525	0.792206	0.187735	0.157489	0.17384	0.188615
47	0.193403	6.55456	6.45069	0.161089	7.1524	3.37873	3.63964	1.765	1.35561	3.57238	2.20491	1.93116	6.15545	2.53385	9.06008	7.07984	4.5277	1.8913	1.0605	1.9215	27.9242	2.1537	2.10029	3.26801
48	1.16643	2.5848	0.574674	1.46341	1.08389	0.283852	1.88524	0.389808	0.542203	1.24035	0.698062	0.80481	0.704986	1.56528	0.735928	4.13414	0.330713	0.312248	0.386734	0.418164	0.365014	0.922412	0.438669	0.740092
49	2.24176	3.65351	0.806374	1.35524	1.57003	0.509542	1.905	0.590886	0.877447	1.80799	0.27093	1.00849	0.770308	2.34583	1.09326	4.3548	0.37672	0.49521	0.381684	0.575285	0.79672	1.4754	0.46171	1.02552
50	0.557095	0.770308	5.58357	2.10392	10.0584	0.166241	0.896708	3.97266	0.0740812	1.56805	0.510162	0.535132	4.74259	6.73896	4.69142	0.454633	13.1231	0.127688	0.366799	3.69872	0.563957	2.77993	2.05187	0.851448
51	0.255695	0.90901	0.676189	0.194738	0.926818	0.233075	0.891955	0.376839	0.331548	0.669324	0.362811	0.37995	0.832287	0.122145	0.687881	1.43664	0.444286	0.108666	0.231893	0.456426	0.441282	0.765347	0.53408	0.321846
52	0.816811	1.53302	0.379547	1.12609	0.798974	0.480486	0.371828	0.555236	0.390926	0.616334	0.395573	0.337086	0.392283	0.723982	0.469664	1.57635	0.704981	0.371298	0.168509	0.442097	0.600722	0.43988	0.477555	0.462203
53	1.83554	2.9351	0.667162	1.63695	3.8491	3.33615	1.5418	0.288586	0.538886	7.51364	2.2263	1.72819	0.436345	1.12457	0.550376	2.62908	5.03979	6.08729	7.42845	0.251144	0.562733	3.87386	0.563002	1.53272
54	0.752089	0.691423	0.107914	0.877524	2.17065	0.252086	0.285261	0.216325	0.400525	0.491242	0.916981	0.314281	0.980918	0.687985	0.0961333	1.47056	1.62616	0.547563	0.463068	0.174146	0.847257	0.846268	1.1197	0.355961
55	1.10927	0.796483	0.150369	1.03425	1.22557	0.162072	0.667662	0.307829	0.8162	0.378933	0.115998	0.131922	0.45792	0.71145	0.223139	2.07682	0.474416	0.510909	0.233297	0.250272	1.21455	0.584786	0.199387	0.216117
56	0.578722	1.37009	0.322762	1.47037	0.031277	0.403888	0.0677808	0.033628	0.047154	0.700999	0.107324	33.9837	0.138242	0.398472	0.114866	1.28986	0.0471795	1.7652	0.0364886	0.0305742	0.0525282	0.548912	0.0523461	1.7528
57	4.1156	11.8682	0.893317	2.94046	3.02929	2.18405	2.75489	1.42674	1.52291	1.98024	1.51328	2.36017	1.52656	3.86394	1.25022	3.87263	0.571837	33.6032	0.359898	1.28041	2.12502	1.748	1.01234	5.89077
58	0.450402	5.4824	2.95891	0.455518	32.5278	1.49354	2.79458	7.06093	1.71268	2.19312	1.52637	2.18346	4.08453	1.37818	4.89173	11.3047	48.1653	2.49238	1.52541	8.00483	4.48803	1.85542	2.66736	2.85327
59	0.782918	2.74371	0.37922	2.43096	0.498148	0.328838	0.245932	0.699461	0.547454	1.00316	1.47648	0.267734	1.38168	1.77508	0.81423	1.74618	0.120241	0.48529	0.0893221	0.620668	0.398908	2.17161	1.10964	1.50131
60	0.546764	1.39017	0.241013	0.649147	0.560839	0.0624527	0.701355	0.172177	0.151399	0.290417	0.237173	0.0565263	0.104014	0.606971	0.186469	0.637122	0.0587387	0.202187	0.0676342	0.194873	0.214755	0.160478	0.15735	0.170757
61	1.16557	1.04451	5.32704	1.86066	10.2343	0.444584	0.732274	5.59808	0.31634	1.46538	0.844882	1.48172	12.876	7.22227	3.60762	1.09894	23.461	0.483015	0.541312	5.39867	1.10308	4.11433	7.39702	1.04786
62	0.993243	1.31774	31.4791	41.2257	29.1516	0.602356	8.53411	12.2395	0.670885	22.0302	5.36203	3.08486	20.4987	38.2404	34.4396	0.509634	42.3677	0.530044	2.73329	14.7096	5.54059	24.4592	12.077	4.56535
63	2.6414	8.78639	0.714302	7.61048	2.8885	0.85192	1.6171	3.2239	1.20187	1.80028	1.81712	1.03391	1.30797	5.01864	0.912464	5.09861	0.641767	1.38079	0.295396	2.77996	1.86096	1.86291	0.978313	1.56526
64	1.80487	2.07678	0.675675	1.99568	1.12883	0.12267	39.1976	0.610191	0.153438	0.434291	30.3096	0.4284	2.32462	0.948172	0.680801	5.24431	0.874044	0.111122	86.4472	0.506591	0.416106	0.446007	7.65973	0.180753
65	2.86519	3.02799	0.869902	3.51052	1.74384	0.235421	70.7338	0.982478	0.236271	0.499601	50.7497	0.265597	3.91146	1.90905	0.98229	7.67408	1.24399	0.278998	217.274	0.904484	0.699018	0.695814	12.8888	0.339112
66	0.383351	0.93299	0.30289	0.584289	0.565386	0.239908	0.730761	0.381261	0.190891	0.469998	2.05047	12.1898	0.49219	0.394945	0.325649	1.73047	0.441813	0.371816	1.41316	0.348052	0.326026	0.375778	0.352253	0.487983
67	0.427768	5.07783	3.79359	0.598931	69.7482	1.39776	2.68595	8.79697	0.989311	2.51371	1.06208	2.16136	4.02395	4.3215	5.50086	14.2143	119.626	2.3413	1.8347	10.4968	1.66296	2.87389	2.39795	4.20618
68	0.516649	3.4586	1.61509	1.59059	4.3899	0.708687	2.71674	1.82588	0.985913	3.89987	0.695439	3.44389	1.38795	4.29349	3.20541	5.14726	0.979091	0.583712	1.03637	1.79788	1.95061	3.35442	0.665293	1.64391
69	2.80227	8.27209	0.911957	4.65787	1.3063	0.457895	1.15061	2.22102	1.4402	2.23046	2.2432	0.581054	2.75976	4.94333	1.4637	4.33891	0.501633	2.0226	0.317254	2.03703	2.018	6.16844	2.12147	3.51646
70	0.64687	1.03736	0.329016	0.74019	0.481117	0.484947	0.472903	7.77402	0.314028	0.70748	0.311642	0.321887	0.329956	0.682834	0.363294	1.33963	0.183709	0.256033	0.182821	6.8859	0.459134	0.82807	0.752572	0.400725
71	0.802242	1.66989	7.96224	5.99076	7.47975	0.586732	1.32072	3.94069	0.440304	2.30279	1.53984	0.606761	6.42328	18.585	5.27664	2.03431	16.3642	0.504978	0.985498	4.39866	1.40231	5.33571	9.34161	1.2237
72	0.243658	1.36909	13.8049	21.0062	7.42119	0.353893	2.73878	1.76085	0.352477	6.11577	0.977575	0.926475	2.34101	18.3475	19.1328	0.50978	7.29443	0.122571	0.490001	2.29328	1.37324	7.33255	2.18919	1.14171
73	1.85242	6.55067	3.45974	5.24681	6.10855	2.44369	32.0046	5.44517	1.65281	4.38738	8.49513	1.99737	2.6108	4.52519	3.75575	6.63045	5.62725	3.4623	113.083	5.01865	3.40599	4.06277	4.5508	6.10308
74	1.14291	2.37773	1.11241	0.873634	2.30001	0.970873	15.6562	2.35829	0.513401	1.1604	0.469442	7.73022	1.56486	1.58031	1.20573	1.53263	1.91402	3.49334	35.7446	2.11241	0.989917	1.16111	0.679191	2.03493
75	1.87104	5.56989	0.399334	3.84055	3.18637	1.6996	2.70293	3.07281	3.86757	10.385	2.03862	2.04644	1.96699	3.31822	0.288273	5.34658	2.1928	1.67832	2.89673	2.7036	6.169	4.18959	1.92663	2.15105
76	1.23247	3.57836	0.400243	2.52948	2.34325	1.2935	1.61007	3.36403	0.960783	2.08595	2.34355	1.24178	2.26051	2.16098	0.829338	3.69326	1.99277	1.17735	1.41879	3.30546	1.87579	1.57456	7.21195	1.57854
77	0.343259	0.753696	0.168964	0.571588	0.313067	0.314856	1.0554	0.281424	0.217821	0.39391	0.222621	0.483113	0.192403	0.452263	0.13499	0.56633	0.232276	0.403221	2.38783	0.228045	0.347958	0.323716	0.151112	0.341473
78	0.391536	1.83894	1.29149	1.36716	2.35677	0.77406	2.19064	2.45753	0.479472	2.11909	1.29701	0.911431	2.33435	1.91261	1.90832	2.01552	1.70958	0.681827	0.892692	2.84114	1.22388	2.09923	2.26215	2.04076
79	1.34308	4.8532	1.4735	3.93904	2.36556	2.0227	1.36903	2.30894	1.37354	3.1158	1.65855	1.87084	1.50365	2.91214	1.5355	3.87683	1.088	1.66351	0.806144	2.13722	2.17916	3.15002	1.37887	2.71462
80	0.963633	2.60413	1.38261	0.71849	2.48469	1.37272	18.8469	3.36714	0.560581	1.43041	0.441462	9.38381	1.56746	2.38665	1.34893	1.41878	2.72063	5.07089	49.5431	2.97018	1.21698	1.56466	0.761539	3.47165
81	0.204381	0.740215	0.088529	0.371872	0.145389	0.0809891	0.689848	6.49693	1.19951	0.237654	0.0860847	0.203807	0.227635	0.583527	0.157372	1.0698	0.113815	0.156291	0.623955	5.93022	9.16505	0.212165	0.115009	0.149645
82	0.175209	0.011466	0.746226	1.26322	1.98694	0.607889	0.0603169	0.0123406	0.297659	0.606562	0.408965	0.0510981	0.111433	0.685216	0.343874	0.0925049	5.80883	0.287933	0.0681829	0.0540535	0.425339	0.472872	0.345932	0.269923
83	0.181191	0.4611	0.126204	0.244127	0.214028	0.176675	1.17627	0.275162	0.119514	0.252409	0.134353	0.50192	0.14513	0.294498	0.114272	0.340719	0.1995	0.35272	3.02288	0.216538	0.216956	0.19566	0.135957	0.276543
84	0.15539	0.848401	0.736716	0.468904	0.666942	0.263797	0.276842	0.275729	0.128989	0.605812	0.282796	16.0534	0.653742	0.992174	0.714296	0.66623	0.287818	1.38859	0.37091	0.299552	0.424474	0.990621	0.39447	0.862777
85	0.799535	1.93253	1.46913	0.670557	2.28794	1.77165	20.3643	2.946	0.484505	1.61687	0.427561	10.8373	1.61837	1.9821	1.45607	1.26504	2.39227	6.36362	57.7992	2.62193	1.25666	1.73149	0.752873	4.95188
86	0.226836	0.50135	0.255382	0.493304	0.364434	0.229339	1.00483	0.391093	0.27462	0.838028	0.25538	0.400793	0.268109	0.451534	0.277948	0.56965	0.354638	0.355868	2.50625	0.344407	0.513958	0.39881	0.246123	0.308966
87	0.207182	0.638736	0.132594	1.1223	1.14987	0.317101	0.564108	1.28757	0.263722	1.00979	1.84671	0.255922	1.11619	1.10636	0.147436	1.73892	1.08635	0.467951	0.303837	1.39801	0.761716	0.850576	7.49335	0.516586
88	0.215875	0.474853	0.9209	0.407641	0.430537	5.27511	1.37355	0.882258	0.281093	0.311287	1.23937	0.887958	0.292387	1.30044	1.21549	0.686972	0.355953	2.47573	2.5426	0.77366	0.390255	0.351046	2.27235	5.80522
89	0.96633	5.53391	5.67618	5.231	3.28826	2.30978	2.92348	3.13299	1.55687	4.9299	1.83739	1.96194	2.01837	4.58811	6.74033	4.45845	1.0972	1.98149	1.07322	3.54734	2.61383	3.93104	1.50803	5.0411
90	0.194884	0.929976	0.696853	11.083	0.734194	1.86624	2.79927	0.463467	0.272547	0.909348	2.73544	15.6385	0.399037	1.90242	0.949581	32.8934	0.660133	14.821	7.43868	0.498044	0.877104	0.864963	6.63998	10.4997
91	0.695839	1.79777	1.08118	0.769936	1.91129	1.20433	12.1831	2.38031	0.421044	1.3091	0.481787	6.27571	1.26693	1.96453	1.00042	1.27288	2.17841	3.90786	37.2276	2.18304	1.1558	1.42104	0.726881	3.32949
92	1.24008	8.42181	1.2916	5.18798	2.68968	1.14387	1.56847	3.9011	3.73998	3.68657	4.55081	1.4004	1.52039	5.63945	2.25482	11.4661	1.6725	2.16429	0.835755	3.45823	19.5007	3.75605	4.16911	13.6591
93	0.131044	0.266364	0.138441	0.377876	0.412189	0.186138	0.0979345	0.527821	1.77804	0.20043	0.262337	0.130649	0.0768395	0.531731	0.107613	0.312894	0.541903	0.421852	0.153933	0.496472	10.4647	0.102414	0.53762	0.202137
94	1.14583	6.20851	6.17787	7.14371	4.1027	2.2716	5.69405	5.10461	1.59193	6.25786	2.40402	1.88532	2.50206	6.26622	5.3978	5.25234	2.68472	1.86726	1.75754	6.18086	2.93126	4.63498	1.96285	7.3707
95	0.0012334	0.00365533	6.10591	0.167416	5.75318	0.00113899	0.430679	0.362345	0.000843235	0.143895	0.172672	0.000923785	1.5337	0.197391	5.19476	0.235355	3.81831	0.000821405	0.607828	0.34007	0.00622817	0.305117	0.232376	0.0681008
96	0.0797867	0.116438	33.024	0.793355	0.99608	0.118235	0.305764	0.559616	0.191784	0.714935	0.356143	0.193087	0.987309	0.314722	57.0594	0.620879	3.89592	0.146282	0.23017	0.474918	0.382278	0.668056	0.366221	0.269136
97	1.17592	11.299	0.948432	2.84797	0.93909	1.28676	6.6356	1.68527	0.877299	2.79566	1.10103	0.586736	1.35354	29.1827	0.499362	2.35695	0.452377	2.23739	10.5112	1.58411	1.80237	1.32239	0.661908	1.71587
98	0.832771	2.43594	0.568507	0.925006	3.63219	0.554687	0.523769	6.08801	9.08989	0.897911	0.336083	0.555302	1.3472	2.83124	0.641149	1.99103	4.73086	0.852373	0.250327	5.52734	67.8223	0.685345	0.392666	0.856827
99	0.964254	6.59343	11.1509	9.22186	6.25329	1.55169	9.65103	7.02672	1.32619	5.74996	2.47632	2.03762	2.63007	7.61586	10.658	5.50117	2.19012	1.66807	2.76029	9.6042	2.59644	4.20416	1.94355	10.0303
100	0.390636	1.39442	0.826551	14.5765	0.949649	1.34163	3.27275	0.616425	0.304467	1.04847	2.96267	18.2714	0.585274	2.21973	0.941933	34.5193	0.725491	10.4208	8.49969	0.631646	0.88641	0.871995	7.84211	9.17264
101	6.10381	18.47	3.6293	34.9476	8.74709	10.8377	5.63141	11.0788	3.99706	12.0974	9.55647	6.41039	3.85966	14.2119	4.40779	31.9446	3.98142	10.1293	1.52298	9.85907	10.4319	7.92878	14.9795	8.35743
102	0.105144	0.151832	0.101912	0.517926	0.460579	0.158574	0.116582	0.359942	1.56344	0.398091	0.278806	0.115494	0.221614	0.574124	0.0521582	0.438021	0.532169	0.338708	0.247807	0.374129	10.1407	0.157895	0.48225	0.2501
103	9.21781	19.0235	26.6352	23.4802	50.2543	7.95845	68.1988	2.63615	5.50804	80.0752	72.0447	4.49137	8.07858	13.9038	45.9893	17.3047	9.61031	3.47778	10.9014	3.1713	9.67193	28.526	28.3194	5.20766
104	0.824977	6.39771	13.2222	12.0689	6.34804	1.59175	14.71	8.04347	1.14166	6.44763	2.57039	1.79139	3.27403	9.47425	11.1089	7.09328	1.9793	1.50759	4.17291	13.1129	2.88165	4.22608	1.47267	13.4109
105	0.146994	0.366759	0.165492	0.376878	0.266859	0.208843	0.888176	0.315945	0.123746	3.61488	0.418105	0.149643	0.153874	0.354054	0.195446	0.634601	0.20303	0.133742	4.77139	0.226541	0.255693	5.18683	0.201242	0.166729
106	52.4369	44.6263	82.7681	135.205	131.867	35.7799	25.2712	189.626	11.5775	91.0401	93.9548	35.6006	100.052	112.221	105.614	147.851	70.5869	104.183	38.9589	147.42	53.7778	116.445	86.1031	107.611
107	81.0282	80.4376	245.553	221.645	248.225	50.4394	40.4351	347.838	18.0859	142.547	171.126	55.1604	345.47	205.615	276.289	191.094	323.117	184.82	66.4329	315.07	82.8584	373.421	370.348	192.371
108	0.978086	7.83035	17.6085	16.0486	11.1117	1.5608	19.5893	9.48703	1.73834	8.68954	3.76415	1.97319	3.85635	12.1792	15.8623	8.80145	3.34645	1.65551	5.36878	17.9365	3.67037	5.39033	2.46875	15.5667
109	1.74411	3.70665	2.34425	3.9283	5.7056	1.87022	1.14624	5.59312	1.10015	3.18522	1.29441	1.45172	4.29354	3.38091	3.05109	5.66937	6.51356	2.82208	1.51197	5.03881	2.73395	5.30528	2.36235	3.60201
110	0.0732256	0.217012	3.47996	8.08201	6.75082	0.0676202	1.70394	3.30611	0.376211	3.58293	0.89343	0.27422	3.65513	5.77002	3.07569	4.16319	7.76366	0.680239	1.42075	3.40705	3.39074	3.21768	2.18398	1.42702
111	0.945657	7.11209	18.2263	18.0512	8.55696	1.46334	22.0191	9.53291	1.4909	6.7732	3.75911	1.928	2.81785	11.256	15.6342	7.33605	3.31262	1.5769	5.99228	20.2176	2.74126	5.34319	2.51931	16.381
112	1.34118	1.37039	2.54384	3.57233	3.98824	0.863184	1.20738	3.76507	0.989972	3.51822	0.899978	0.895316	2.98605	4.27424	2.95269	4.12675	4.37841	2.03662	1.29581	3.54628	2.29912	4.2817	1.8276	2.47499
113	0.441087	0.445971	1.24799	1.1719	3.06057	0.622884	0.407522	1.66787	0.275769	1.35223	0.658838	0.560535	2.66094	1.94025	1.4219	1.19222	4.00999	0.895156	0.62291	1.6004	1.06543	2.06445	1.52932	1.08689
114	0.92071	8.04767	20.9568	19.9779	11.2574	1.57157	22.753	8.86084	1.84131	8.30455	3.99244	1.73276	3.57665	13.1661	17.5664	7.9956	3.3282	1.36951	6.75028	21.8844	3.48435	5.63876	2.48561	16.8799
115	0.33869	3.09531	6.85005	2.81887	9.12233	1.57209	2.13674	5.37898	3.62288	17.8149	3.71282	0.917862	5.97793	9.07489	4.55782	17.6737	5.8344	1.68992	3.12737	5.25207	7.59033	9.29447	3.1591	2.03363
116	1.29379	0.626479	10.7682	15.5209	21.035	2.04221	4.56785	17.644	0.722601	12.62	4.49821	1.89896	16.7269	15.505	10.5855	20.7499	23.3119	6.516	12.1721	17.8418	6.70391	18.7779	10.502	8.31623
117	27.9877	21.3137	175.336	109.231	28.8273	41.599	71.7045	45.1318	18.4049	158.142	45.268	28.1544	41.5561	32.6167	60.6483	49.7291	30.024	23.9094	17.2135	49.3566	61.439	46.965	30.9254	16.6029
118	1.24661	5.45827	16.8381	17.105	8.38321	1.17212	18.0611	7.13733	1.18015	6.01405	2.863	1.24811	3.18193	11.9738	13.9002	8.27161	3.66918	1.31399	7.60358	18.538	2.74901	4.50926	2.33597	13.4896
119	1.00363	2.46661	1.2558	4.31297	2.63607	0.385241	0.91961	1.06245	4.10109	9.95785	2.37404	0.288708	0.724589	1.60481	0.726717	2.25673	0.783798	0.238894	0.347299	2.14721	4.46649	4.42985	0.93578	0.531617
120	1.78676	1.18321	5.4382	7.71986	8.69681	1.17455	2.44308	8.2226	1.28686	6.67051	1.87403	1.34936	6.25471	9.29893	5.30725	10.1314	8.96585	3.58984	2.40653	7.68459	3.94732	9.44465	3.22	3.90604
121	0.456286	1.68341	1.08431	1.21829	4.52977	0.451259	0.757797	2.75502	0.128274	0.030214	0.685315	0.668781	2.60712	2.79205	1.31433	1.18646	5.88338	0.877013	0.913239	3.10591	0.900038	1.18902	1.8625	0.902323
122	1.21248	6.37804	14.0233	14.544	7.65716	1.5096	16.1868	6.42758	1.72289	6.05268	2.87955	1.55478	2.37667	9.46724	12.2997	9.28535	3.19936	2.14976	5.18604	16.3434	2.96316	4.42116	2.38694	10.9761
123	2.65917	4.10567	3.518	3.62836	5.43005	1.65594	1.10132	1.82675	1.75206	2.3755	2.09116	1.68554	1.60538	3.78615	4.25554	2.95716	6.27211	4.08185	0.893385	2.058	4.44196	2.21181	4.56688	1.70394
124	3.44493	2.39286	7.32024	10.3976	16.5853	2.33808	2.33823	14.1928	1.56292	7.96378	4.0212	2.91549	15.3129	9.16758	8.41657	7.06113	21.3986	8.525	3.63136	14.8918	7.42638	18.018	10.9062	8.34071
125	0.176065	3.05664	4.56785	0.454301	1.77892	2.79331	1.56473	2.29825	11.7487	39.1715	2.96309	0.887639	1.913	0.589265	2.27328	7.31275	0.761571	1.27634	0.667384	2.17828	19.3612	11.9639	1.5295	0.719131
126	0.975833	0.354843	2.69677	4.14482	5.34425	1.08104	1.05365	5.00992	0.409288	2.11679	1.88703	1.16259	4.87449	3.51056	3.04177	5.01711	6.31578	1.96102	1.2337	4.72185	1.33152	5.65068	4.1491	3.09822
127	0.117192	0.347312	3.02731	3.37652	13.6349	0.108221	1.73493	9.77657	0.0801201	1.39663	1.74774	0.438868	6.30009	5.80023	2.50618	8.04173	18.0748	1.53835	2.38427	10.2163	4.64132	3.9567	5.59738	1.86262
128	0.514969	2.97907	10.2001	10.9017	4.96028	0.595854	10.7736	3.35827	0.639431	3.39263	1.89664	0.843324	1.7852	6.75392	9.07531	2.83855	2.36593	1.00889	3.85839	11.7116	1.59789	2.7796	1.64771	7.95197
129	0.702334	2.76888	4.37882	7.86108	10.1395	1.13218	2.03083	10.4195	1.62418	6.86966	2.98074	1.42321	9.46601	8.70822	4.29258	18.0198	9.60153	4.04816	2.54358	9.59583	5.71871	9.34469	5.52074	4.13336
130	2.76691	9.37314	9.20729	12.9775	9.89894	3.31216	11.044	1.7887	2.40521	6.98345	3.66438	2.8541	6.5199	10.5754	8.25029	20.0025	5.16535	2.46843	4.05035	13.5351	5.66544	4.45462	2.94485	9.18291
131	2.60458	0.668741	9.84121	12.1158	24.485	1.15028	3.25738	21.8579	0.771348	9.58088	6.38544	1.70846	21.4782	13.339	10.0592	20.9601	29.8177	5.15807	4.16302	20.8665	6.85398	22.9413	18.725	9.14759
132	0.463705	0.653715	2.19121	3.35473	12.2274	0.649188	4.03661	6.94614	0.86957	2.06862	1.87836	0.904479	6.0423	4.568	2.11391	0.847104	17.5078	1.42058	3.59239	8.51687	3.77933	3.95557	5.23076	1.98208
133	0.623484	2.24444	6.13863	7.37657	5.23983	1.05989	5.98058	2.85507	1.01327	3.78853	1.49714	0.641845	2.12121	7.03621	5.02417	4.31702	3.10311	1.24232	2.795	7.2514	2.55433	2.92934	1.75446	4.58007

## Sheet: DB-FFAP
	A1	A10	A11	A12	A2	A3	A4	A5	A6	A7	A8	A9	N1	N10	N11	N12	N2	N3	N4	N5	N6	N7	N8	N9
Label	0	0	0	0	0	0	0	0	0	0	0	0	1	1	1	1	1	1	1	1	1	1	1	1
1	21.1835	7.77448	1.13969	1.73601	6.40351	1.93048	16.0898	77.3861	3.94613	14.7319	31.1619	0.177162	16.3037	5.34608	1.40309	0.301888	0.122057	0.768567	0.441588	35.9927	6.61145	2.05174	15.1414	4.45609
2	0.612434	0.567317	0.139673	1.00319	2.82277	0.888998	0.952537	32.0411	1.87618	3.04509	0.726145	0.224962	0.298242	0.951425	0.172327	0.292883	0.103205	0.446015	0.519127	7.20767	0.739357	0.29413	0.30477	0.526005
3	4.93371	9.65247	1.04086	0.816828	0.328539	6.67225	9.75022	0.124469	27.1994	11.2989	6.80616	1.38021	3.27423	6.08708	1.39342	0.222819	0.0765177	2.90739	0.201537	0.492149	8.78294	2.0447	3.13856	9.11818
4	4.39935	1.69363	0.413295	0.100234	0.0655603	9.2276	6.02237	0.0751301	37.1838	1.29232	5.48727	1.91371	2.7902	1.71525	0.611056	0.0566374	0.0591221	3.76813	0.0372876	0.0890575	4.49937	0.920077	2.59254	4.02114
7	2.84867	1.40126	1.49875	1.13105	1.88125	0.916207	2.17441	20.9563	3.41034	3.49685	3.49955	0.00895917	1.74341	1.49321	0.369202	0.297005	0.0147556	0.122162	0.183306	10.1343	1.53333	0.505426	1.56329	0.838498
8	5.64801	4.17387	0.449405	1.99908	3.56933	0.853409	4.22355	44.4729	2.08874	8.42059	7.38426	0.0709689	3.90827	1.92119	0.506701	0.217571	0.122928	0.331808	0.230198	19.3528	1.95864	0.754712	3.75001	1.4892
9	0.114046	0.815981	0.0418318	0.252742	0.624618	0.149962	0.108492	9.85991	0.316318	0.752435	0.101545	0.0531451	0.051682	0.216299	0.0460242	0.0415096	0.0157963	0.0861669	0.0324762	2.05772	0.12212	0.098659	0.046067	0.0824406
10	8.59772	11.1551	3.14219	14.325	9.67837	11.9463	21.8982	4.6169	53.5576	13.9185	6.3406	2.27782	4.14904	7.80898	2.06738	7.3439	0.0765443	5.59655	0.509097	5.60411	23.8369	3.07629	3.70439	12.8802
11	0.588292	1.05159	0.180037	1.45826	0.149847	0.200167	0.328167	0.337853	1.59928	1.46338	0.100252	0.0760622	0.0871968	0.609901	0.149403	0.472119	1.43105	0.0984899	0.0849672	0.0948661	0.41448	0.219759	0.0822363	0.36741
12	3.92976	26.3982	24.8604	9.62589	7.32497	8.21916	5.91046	5.43063	8.70802	10.3834	5.14947	3.87621	4.65786	12.8292	10.7589	2.75461	0.0358523	3.45918	0.371094	9.15061	11.085	4.65988	5.83999	10.2032
13	9.50988	26.6312	10.0578	27.5754	13.973	45.5869	23.2927	14.9741	45.2845	33.122	20.3022	7.40045	6.54802	17.9671	6.11957	19.5062	0.133592	19.8862	2.7841	19.8624	23.339	5.51155	7.67609	22.97
14	8.61849	23.6513	9.88552	26.9431	12.6664	43.0986	20.9461	14.1998	42.4127	29.719	18.73	7.31133	5.97903	16.9933	5.61825	19.2206	1.77208	18.7188	2.54012	18.2302	22.592	4.82417	7.00304	21.8729
15	7.13954	15.2368	1.99459	14.6251	5.03213	43.1433	6.78957	9.84698	22.3582	14.077	12.1782	7.79757	2.12766	9.09699	2.09719	11.2585	0.763658	17.7168	0.846303	6.52862	18.8012	2.53207	2.70382	11.21
16	0.458803	1.42326	0.373451	1.22257	3.73238	0.525097	0.56371	8.74266	1.01888	1.69652	0.99887	0.0184097	0.470065	0.72121	0.236483	0.633737	0.0477719	0.131498	0.104811	9.97061	0.327855	0.268411	0.466156	0.36454
17	28.8061	77.4324	30.4389	83.0198	32.1793	126.854	61.3158	45.5834	118.277	88.6514	53.5809	22.1126	15.0982	55.27	18.4458	59.3566	4.28282	53.7924	6.34294	49.0724	65.3824	15.2107	17.9687	62.1377
18	2.07108	7.22138	6.15513	2.55232	2.20452	3.19391	2.82973	1.87379	3.33756	4.49781	3.55776	1.01217	1.25859	4.11709	2.22317	1.67127	0.67442	1.18371	0.201215	2.18098	3.10074	1.3867	1.53545	2.62191
19	0.606835	0.733159	0.401037	0.923044	5.13763	1.04382	0.314039	0.269526	3.3717	1.6611	8.0774	0.573338	0.63671	0.457815	0.0287998	0.804872	0.019273	0.689324	0.195671	0.644728	1.24038	0.670806	0.217964	0.777429
20	0.557496	2.51151	5.31872	1.65299	0.72488	2.10831	1.29061	0.79173	3.09529	3.23304	4.94395	1.10973	0.362134	1.11785	0.460253	0.636327	0.138156	0.445922	0.208905	1.02472	2.68286	0.447678	0.600172	0.633255
21	2.10156	22.0871	61.8756	20.0219	46.5387	38.0047	51.7342	23.8331	9.63375	14.903	28.9729	616.313	3.6677	9.99045	8.2171	11.3011	16.568	6.03109	3.6484	58.5832	14.5216	1.97478	10.519	19.966
22	3.16037	6.74022	1.32672	1.12529	1.69856	0.957697	2.65482	7.29872	4.04132	7.10106	1.80408	0.0289528	0.981406	3.75674	1.23708	0.545793	0.168038	0.206806	0.365932	4.90364	1.09879	1.37626	0.722136	1.01306
23	1.592	4.77403	2.80735	4.54587	1.4752	4.465	1.48934	2.6094	2.75036	4.2798	5.43433	1.5856	0.452729	3.42024	1.28687	3.29361	0.29648	1.10684	0.113561	1.86791	1.69428	0.795926	1.28621	1.13968
24	0.557037	2.58379	2.84186	2.61232	1.36637	1.82002	0.612832	1.34295	2.49309	3.9791	0.62615	1.60369	0.203166	1.77236	0.742503	1.07286	0.318826	0.663328	0.120564	1.07116	2.0776	0.620493	0.298268	0.77119
26	0.225399	0.981576	0.899922	0.158813	0.750078	0.0927528	0.404177	0.137477	0.265116	0.276449	0.0868388	0.349958	0.0255044	0.185377	0.07894	0.147106	0.014967	0.0545835	0.0240314	0.0338948	0.124668	0.0643835	0.0172248	0.0726247
27	0.185382	2.13877	2.58393	0.274572	0.432002	0.275737	0.362468	0.959005	0.567081	0.861032	0.184693	1.6813	0.068223	1.0615	0.787642	0.169238	0.0809768	0.460524	0.0728875	0.222635	0.225709	0.160816	0.0649333	0.403328
28	0.162583	2.07265	1.97382	0.858527	0.490928	0.447527	1.67083	1.27529	0.727355	1.75867	0.499008	0.295434	0.130182	1.27557	0.452461	0.22009	0.089119	0.0550365	0.267447	0.870581	0.317243	0.274524	0.170166	1.10216
29	2.4373	8.33929	4.40927	6.98876	1.88555	2.5414	2.14487	4.115	3.60004	8.74822	1.66587	2.44843	0.440726	4.05818	2.41505	4.00886	0.677653	0.910966	0.215112	2.54198	1.9152	1.40092	0.798712	1.60008
30	0.572925	3.08017	1.82814	1.8532	0.610971	2.97913	0.861861	1.12085	1.3418	2.04149	1.48272	51.9384	0.192609	2.0904	0.678661	0.953551	0.158688	0.690349	0.0667919	0.643989	0.622469	0.436648	0.264321	0.692497
31	1.18576	2.76196	1.86661	2.15659	0.632602	1.29453	0.726712	1.52926	1.60029	2.09073	0.705654	1.37817	0.0985367	1.33715	0.881873	1.44101	0.16085	0.601487	0.134217	0.452097	1.16793	0.375823	0.211408	1.50731
32	0.516817	1.92015	1.05446	1.41004	0.38311	1.39882	0.363663	1.06397	0.64648	0.889935	0.782116	57.296	0.0725184	1.50289	0.474983	0.750635	0.133244	0.583488	0.0426606	0.393722	0.347956	0.198384	0.101078	0.408763
33	0.77998	2.59727	2.71772	1.70794	0.744948	3.40257	0.681171	1.32417	1.18069	1.54763	1.32277	47.5446	0.163237	1.52129	1.16498	1.09347	0.234735	0.748071	0.122842	0.683692	0.638028	0.501736	0.264917	0.716004
34	0.341006	0.856137	11.347	0.390266	0.244717	6.11105	0.469014	0.290009	0.645474	0.723252	0.96483	5.56147	0.149407	0.223709	0.333641	0.252811	0.0930706	0.38919	0.0698699	0.287393	0.272681	0.224378	0.225703	0.779497
35	0.331555	1.65292	1.08424	1.06215	0.420327	1.1819	0.564654	0.861933	1.02824	1.42451	0.692022	21.3394	0.148195	1.03861	0.910733	0.399312	0.13328	0.47647	0.143927	0.385144	0.472907	0.320213	0.197784	0.394735
37	0.193079	0.196871	4.35916	0.134378	0.518819	0.686084	1.14472	1.23961	0.722414	0.345588	0.368046	1.67661	0.0873668	0.234085	1.78121	0.0106426	0.156274	0.272814	0.185016	0.336928	0.520585	0.121787	0.230412	0.58364
38	18.8331	10.7873	5.19228	13.8326	3.27034	6.26768	6.23071	1.93476	11.0325	8.16883	4.81764	0.962832	4.91048	2.81008	7.40078	20.1385	1.33917	5.70579	1.10932	0.859857	5.31981	3.77696	2.14076	3.45154
39	3.98018	15.8692	3.92517	4.6871	0.858985	2.35577	0.921781	2.00126	4.40424	2.47835	3.61434	0.345237	3.91954	1.76603	0.369155	2.48334	0.216872	1.00249	0.269119	0.799107	2.37811	5.5069	0.291394	0.835129
41	14.9469	8.69473	6.34903	0.456725	4.32787	5.08832	3.31288	5.7017	1.35824	3.7921	0.933189	2.80347	0.384973	0.37985	2.52587	2.10085	0.934717	0.602407	0.423936	1.19	0.90396	0.773865	0.471293	1.57282
42	55.6742	32.8501	12.7247	13.2783	12.3501	32.6961	12.7411	7.86096	23.6473	14.3679	6.78447	1.79	13.3024	7.67117	14.2794	36.2432	7.42261	16.506	2.65304	4.57387	159.474	7.8073	4.5749	15.1275
43	6,29E-04	1,57E-02	1,40E+02	1,67E-01	1,90E+00	2,13E-01	1,10E+01	8,44E-02	1,36E-01	5,29E-01	7,57E+00	8,69E-02	3,60E-01	1,92E-01	3,01E+02	2,96E-04	8,71E-02	7,60E-03	2,46E+01	1,63E-01	1,19E-01	7,04E-04	1,28E+00	7,19E-04
44	10.4103	5.10366	3.35462	5.20923	2.8854	0.830728	193.613	1.19975	1.9321	0.662932	131.223	0.568284	7.54494	1.08969	1.74576	15.3599	1.84789	0.85396	454.699	1.42978	1.00259	0.761044	25.4457	0.959056
45	8.40805	10.0442	42.5372	6.71069	1.68875	4.24661	3.71041	2.38799	7.9265	6.6603	2.67366	0.457481	1.15349	4.43721	13.8483	8.05792	0.593149	2.10144	2.80629	1.26906	3.30459	3.08083	1.37411	2.88211
46	26.5474	26.2041	6.04484	21.9482	50.6542	15.1898	9.4729	15.5709	27.887	10.5525	6.04417	1.77376	8.72232	9.12143	6.69142	48.9816	69.9071	21.5132	4.56007	15.8824	25.6256	6.91909	6.31526	14.3046
47	0.580312	1.4192	3.241	0.780478	1.17978	68.9872	16.8193	10.8867	0.78084	1.49718	16.3885	34.0207	0.152998	0.898634	4.9891	0.971826	0.507113	1.67294	10.6016	1.17648	0.350292	1.07154	0.188988	0.273705
48	5.93247	7.01089	8.1117	2.10173	33.9935	4.80992	6.53155	8.85638	2.18161	6.19116	2.93875	0.891048	6.24604	4.05744	15.5695	4.85152	16.5975	2.11112	2.93313	7.82466	5.1151	1.64019	3.10873	4.80949
49	25.9788	47.7934	2.58321	8.91618	6.94537	12.8701	11.4025	5.30728	20.5883	7.70674	5.78102	1.54844	4.64586	6.98108	3.02382	12.6463	1.20076	135.911	1.12626	3.3864	10.4364	5.89113	2.98461	20.7003
50	48.8999	71.099	16.5684	57.1872	98.6742	39.6337	24.339	32.73	69.215	45.66	17.4121	5.71317	14.3503	40.2737	16.1202	84.8948	166.02	34.5227	11.1938	25.1771	32.3455	22.1602	12.8976	36.9269
51	9.40752	14.7947	5.19432	9.11937	6.9175	3.50067	4.18968	10.6106	8.77301	10.2577	2.26049	0.737628	5.85366	9.81139	6.54233	1.83367	8.03787	0.884457	1.26522	5.414	7.58166	7.80529	4.95231	6.97957
52	4.76615	5.36829	1.70491	2.28347	3.5641	3.20264	47.1921	2.43129	5.31899	4.1537	1.26595	3.43852	3.38071	2.95157	1.59703	2.76747	3.07091	8.50071	77.8129	3.66695	2.5345	2.39401	1.22711	4.84749
53	26.4887	16.1778	22.7306	6.50565	39.8839	14.807	7.68917	22.0139	5.8099	11.7264	7.16814	1.52836	31.3392	8.81874	22.9492	14.9153	48.7974	8.50731	3.27051	21.1934	21.4805	18.1295	15.9127	11.3749
54	16.5855	35.0566	2.15352	20.7856	6.91411	5.76519	7.57718	8.84625	17.1247	9.20386	7.10775	0.804653	4.29433	11.42	2.39735	17.5674	1.46055	6.42	0.846444	7.43102	8.639	6.36078	2.94967	6.71929
55	17.5255	26.1839	15.3998	10.2055	20.4676	11.2067	15.3602	13.7665	14.2357	24.6346	7.2011	2.86889	18.4969	16.0961	13.2386	3.29842	31.449	6.6411	9.07944	14.6146	17.9638	13.9224	9.84609	6.34351
56	6.47735	9.86132	2.88586	4.49882	5.13461	7.94493	54.1247	5.07374	10.5492	8.1734	2.4991	4.12537	4.35686	6.24539	3.00304	3.47602	4.24899	16.766	96.0713	6.6835	5.6184	4.74678	3.20073	11.472
57	94.3269	62.9544	47.7211	44.3305	11.4271	53.9336	50.9568	82.0181	33.0921	45.5798	39.6177	23.2655	4.93091	362.016	9.50792	16.8914	8.3433	23.8059	42.6495	6.56281	34.7297	44.2672	61.5278	106.965
58	297.12	187.164	338.478	362.026	355.9	199.559	122.409	292.73	194.986	387.775	420.137	24.2953	625.035	239.924	362.54	357.214	384.005	462.362	126.937	481.804	244.692	662.065	631.835	445.122
59	10.6744	16.4666	1.77588	15.3311	10.5651	8.55275	53.1987	8.42127	10.9785	8.05452	5.01755	7.16925	7.74387	9.00841	3.952	5.26853	4.57003	13.958	69.6454	7.17914	6.01024	5.65082	3.9868	9.76338
60	63.171	59.8413	22.6424	45.9986	52.8634	48.7484	21.6721	41.9463	63.2495	41.2997	16.4473	7.65591	69.2248	50.297	19.7373	29.9755	86.5469	29.7787	8.40525	36.7954	50.9729	32.5196	44.2583	38.9156
61	88.8287	6.90439	84.0879	73.008	87.587	44.9556	37.8558	60.5497	21.1814	5.84631	27.8251	2.00119	76.1259	7.83364	87.428	114.483	117.659	34.4135	12.2355	59.0461	103.528	70.8364	47.1733	32.9327
62	6.71124	20.0298	0.693445	6.02722	4.25498	4.60985	16.87	3.13232	9.20106	22.1082	4.76783	0.750198	1.23931	5.35158	1.1482	9.34393	2.10746	2.30778	12.2014	2.91501	4.97233	7.78121	1.6152	3.87211
63	12.7582	19.9975	3.50499	28.3415	9.10164	27.8077	10.1391	13.3535	24.1258	16.4878	17.787	1.96259	5.65874	12.3589	3.89473	35.4857	3.8559	19.7444	1.17397	11.9932	21.835	9.8071	20.7354	15.128
